# Supplementary material for: High Quality Performance of Novel Immunoassays for the Sensitive Quantification of Soluble PD-1, PD-L1 and PD-L2 in Blood
Source: Biomedicines. 2022 Sep 26;10(10):2405. doi: 10.3390/biomedicines10102405 (PMC9598350; doi:10.3390/biomedicines10102405)
Supplement: Supplementary file 1 [file biomedicines-10-02405-s001.zip]

Archive with 1 entries (1 files):
- biomedicines-1841620-supplementary.pdf
